# Supplementary material for: Halophilic Pectinase-Producing Bacteria from Arthrocnemum macrostachyum Rhizosphere: Potential for Fruit–Vegetable Juice Processing
Source: Microorganisms. 2024 Oct 26;12(11):2162. doi: 10.3390/microorganisms12112162 (PMC11596074; doi:10.3390/microorganisms12112162)
Supplement: Supplementary file 1 [file microorganisms-12-02162-s001.zip]

Archive with 1 entries (1 files):
- microorganisms-3276542-supplementary.pdf
